# Supplementary material for: Prevalence of asymptomatic malaria infection by microscopy and its determinants among residents of Ido-Ekiti, Southwestern Nigeria
Source: PLoS One. 2023 Feb 14;18(2):e0280981. doi: 10.1371/journal.pone.0280981 (PMC9928065; doi:10.1371/journal.pone.0280981)
Supplement: S1 Data — (XLSX) [file pone.0280981.s002.xlsx]

## Sheet: Sheet1
SN	MP	SEX	Age	AgeGrp	OC	ED	DOM	INC	COM	PCV	PDS	WN	IRS	ITN	Parasitaemia	HTN	Diabetes	HIV	COPD	HFailure	ANaemia	AnaemiaSeverity	MPReg2
1	1	1	84	3	1	1	1	1	3	28	2200	2	1	2	3	2	1	2	2	2	1	1	2
2	2	1	42	1	1	2	1	1	5	40		2	1	2		2	2	2	1	2	2		1
3	2	2	48	1	2	2	1	1		36		1	2	1		2	2	2	2	2	2		1
4	2	1	68	2	4	4	1	1		35		2	2	2		2	2	2	2	2	2		1
5	2	1	48	1	3	2	2	2	5	34		1	1	1		2	2	2	1	2	2		1
6	2	2	68	2	3	3	1	1		36		1	2	1		2	2	2	2	2	2		1
7	2	1	56	1	4	4	1	1	5	39		1	1	2		2	2	2	1	2	2		1
8	2	1	58	1	3	2	2	2		40		1	2	1		2	2	2	2	2	2		1
9	2	2	56	1	4	4	1	1		38		1	2	2		2	2	2	2	2	2		1
10	1	1	74	2	4	4	1	2	3	27	850	1	2	2	1	2	1	2	2	2	1	1	2
11	2	1	82	3	4	4	1	1	6	39		2	2	2		2	2	2	2	1	2		1
12	2	2	45	1	4	3	2	2		40		1	2	1		2	2	2	2	2	2		1
13	2	1	45	1	2	3	1	1	4	44		1	2	2		2	2	1	2	2	2		1
14	1	1	53	1	4	1	1	1		24	1800	1	2	2	2	2	2	2	2	2	1	2	2
15	2	2	48	1	3	3	1	2		39		1	1	1		2	2	2	2	2	2		1
16	2	1	62	2	4	4	1	1	5	38		2	2	2		2	2	2	1	2	2		1
17	2	1	58	1	4	4	1	1		37		1	1	2		2	2	2	2	2	2		1
18	1	2	71	2	2	3	2	2	2	39	700	1	2	2	1	1	2	2	2	2	2		2
19	2	1	73	2	2	2	1	1	5	36		1	2	1		2	2	2	1	2	2		1
20	2	1	44	1	3	2	1	1		37		1	1	2		2	2	2	2	2	2		1
21	2	2	86	3	3	3	2	1	6	32		1	2	2		2	2	2	2	1	2		1
22	2	1	40	1	3	3	2	2		43		1	2	2		2	2	2	2	2	2		1
23	1	1	76	2	1	1	1	1	3	32	800	1	2	2	1	2	1	2	2	2	2		2
24	2	2	45	1	4	4	1	1	5	38		2	1	1		2	2	2	1	2	2		1
25	2	1	57	1	4	4	1	1		40		2	1	1		2	2	2	2	2	2		1
26	2	1	52	1	3	2	2	2		43		1	2	2		2	2	2	2	2	2		1
27	2	2	68	2	2	3	1	2	2	39		2	2	1		1	2	2	2	2	2		1
28	2	1	48	1	3	2	1	1		45		1	2	1		2	2	2	2	2	2		1
29	2	1	62	2	4	4	1	1		40		2	2	2		2	2	2	2	2	2		1
30	2	2	85	3	3	2	1	1	5	34		1	2	2		2	2	2	1	2	2		1
31	2	1	48	1	3	3	2	2		36		1	2	1		2	2	2	2	2	2		1
32	2	1	43	1	4	4	1	1	5	40		1	1	2		2	2	2	1	2	2		1
33	2	2	60	1	1	2	1	1	6	39		2	1	2		2	2	2	2	1	2		1
34	1	1	66	2	3	2	2	1	3	35	900	1	2	2	1	2	1	2	2	2	2		2
35	2	2	69	2	4	4	1	1	5	36		1	2	2		2	2	2	1	2	2		1
36	2	2	46	1	2	2	1	1		38		1	1	2		2	2	2	2	2	2		1
37	1	1	56	1	1	1	2	1	3	34	1600	1	2	2	2	2	1	2	2	2	2		2
38	2	1	68	2	4	4	1	1	2	36		1	1	2		1	2	2	2	2	2		1
39	2	2	57	1	4	4	2	2		40		1	2	1		2	2	2	2	2	2		1
40	2	2	61	2	3	2	1	2		39		1	1	2		2	2	2	2	2	2		1
41	2	1	82	3	1	1	1	1		32	1600	2	1	2	2	2	2	2	2	2	2		1
42	2	1	59	1	2	2	1	1	6	38		1	2	2		2	2	2	2	1	2		1
43	2	2	40	1	3	3	2	2		40		1	1	2		2	2	2	2	2	2		1
44	2	1	48	1	1	1	1	1		37		1	1	2		2	2	2	2	2	2		1
45	2	1	70	2	1	2	1	1	2	26		1	2	2		1	2	2	2	2	1	1	1
46	1	2	50	1	1	2	2	1	3	40	600	1	2	2	1	2	1	2	2	2	2		2
47	2	1	56	1	4	3	2	2	5	40		1	2	1		2	2	2	1	2	2		1
48	2	1	50	1	3	2	1	1		39		1	2	2		2	2	2	2	2	2		1
49	2	2	62	2	1	2	1	1		37		1	2	2		2	2	2	2	2	2		1
50	2	1	58	1	2	2	1	1		39		1	2	2		2	2	2	2	2	2		1
51	1	1	66	2	3	3	2	2	3	28	800	1	2	2	1	2	1	2	2	2	1	1	2
52	2	2	88	3	4	4	1	1	5	34		1	2	2		2	2	2	1	2	2		1
53	2	1	40	1	3	3	2	2		42		1	2	2		2	2	2	2	2	2		1
54	2	1	48	1	3	2	1	1		40		1	2	1		2	2	2	2	2	2		1
55	2	2	65	2	3	3	2	1	5	36		1	2	1		2	2	2	1	2	2		1
56	2	1	50	1	4	4	1	1		40		1	1	2		2	2	2	2	2	2		1
57	2	1	72	2	4	4	1	1	6	34		2	1	2		2	2	2	2	1	2		1
58	2	2	44	1	2	2	2	1		38		1	2	2		2	2	2	2	2	2		1
59	2	1	82	3	1	2	1	1	5	28	1400	2	1	2	2	2	2	2	1	2	1	1	1
60	2	1	52	1	3	3	2	2		40		1	2	2		2	2	2	2	2	2		1
61	2	2	76	2	4	4	1	1	2	36		1	2	2		1	2	2	2	2	2		1
62	2	1	48	1	2	2	1	1		43		1	2	2		2	2	2	2	2	2		1
63	2	1	62	2	4	4	2	1	5	37		2	1	1		2	2	2	1	2	2		1
64	2	2	56	1	4	4	1	1		40		1	1	2		2	2	2	2	2	2		1
65	1	1	58	1	3	3	2	2	5	26	1900	1	2	2	2	2	2	2	1	2	1	1	2
66	2	1	50	1	4	4	1	1		40		1	1	2		2	2	2	2	2	2		1
67	2	2	59	1	3	2	2	1		38		1	2	1		2	2	2	2	2	2		1
68	1	1	67	2	2	2	1	2	3	34	500	1	1	2	1	2	1	2	2	2	2		2
69	2	1	90	3	4	4	1	1	6	33		1	2	2		2	2	2	2	1	2		1
70	2	2	43	1	3	3	2	1		40		1	2	1		2	2	2	2	2	2		1
71	2	1	59	1	5	4	1	1		39		1	1	2		2	2	2	2	2	2		1
72	2	1	57	1	2	2	1	1		38		1	2	1		2	2	2	2	2	2		1
73	1	2	44	1	3	3	2	2		38	850	1	2	2	1	2	2	2	2	2	2		2
74	2	1	71	2	4	4	1	1	6	36		1	1	2		2	2	2	2	1	2		1
75	2	1	50	1	3	2	1	1		42		1	2	2		2	2	2	2	2	2		1
76	1	2	64	2	1	1	1	1	3	34	860	1	1	2	1	2	1	2	2	2	2		2
77	2	1	48	1	3	3	2	2		44		1	2	1		2	2	2	2	2	2		1
78	2	1	40	1	3	2	1	1		44		1	1	2		2	2	2	2	2	2		1
79	2	2	50	1	3	3	2	2		39		1	2	2		2	2	2	2	2	2		1
80	2	1	63	2	4	4	1	1	5	36		2	1	2		2	2	2	1	2	2		1
81	2	1	52	1	3	3	1	1		40		1	2	2		2	2	2	2	2	2		1
82	1	2	84	3	2	1	1	1		34	1500	1	2	2	2	2	2	2	2	2	2		2
83	2	1	54	1	2	2	1	1	2	39		1	2	2		1	2	2	2	2	2		1
84	2	1	55	1	3	3	2	2		39		1	2	2		2	2	2	2	2	2		1
85	2	2	62	2	1	3	1	1	5	36		2	1	1		2	2	2	1	2	2		1
86	2	1	69	2	4	4	1	1	6	34		1	2	2		2	2	2	2	1	2		1
87	2	1	46	1	1	3	2	2	3	38	1850	2	2	2	2	2	1	2	2	2	2		1
88	2	2	57	1	2	2	1	1		37		1	2	2		2	2	2	2	2	2		1
89	2	1	49	1	4	4	1	1		39		1	1	2		2	2	2	2	2	2		1
90	2	1	84	3	3	2	1	1	2	32		1	2	2		1	2	2	2	2	2		1
91	2	2	51	1	4	4	1	1		36		1	1	2		2	2	2	2	2	2		1
92	2	1	64	2	1	1	2	1	3	32	700	2	1	2	1	2	1	2	2	2	2		1
93	2	1	52	1	4	4	2	2		40		1	2	1		2	2	2	2	2	2		1
94	1	2	76	2	2	4	1	1	3	26	850	1	2	2	1	2	1	2	2	2	1	1	2
95	2	1	58	1	2	3	1	2		38		1	2	2		2	2	2	2	2	2		1
96	2	1	46	1	4	4	1	1	5	38		1	1	2		2	2	2	1	2	2		1
97	2	2	48	1	3	3	2	2		36		1	2	2		2	2	2	2	2	2		1
98	2	1	51	1	4	4	1	1		39		1	1	2		2	2	2	2	2	2		1
99	2	1	61	2	2	2	1	1	2	36		1	2	1		1	2	2	2	2	2		1
100	2	2	52	1	4	4	1	2		40		1	1	2		2	2	2	2	2	2		1
101	2	1	86	3	1	1	1	1	2	34	800	2	2	2	1	1	2	2	2	2	2		1
102	2	1	54	1	2	2	1	1		38		1	2	2		2	2	2	2	2	2		1
103	2	2	65	2	1	2	1	1	5	34		1	1	2		2	2	2	1	2	2		1
104	2	1	45	1	2	2	1	2		43		1	2	2		2	2	2	2	2	2		1
105	2	1	62	2	2	3	1	1	2	38		1	1	2		1	2	2	2	2	2		1
106	2	2	43	1	3	2	1	1	4	37		1	2	2		2	2	1	2	2	2		1
107	1	1	56	1	2	2	2	2		22	900	1	2	2	1	2	2	2	2	2	1	2	2
108	2	1	58	1	1	2	1	1	5	36		1	1	2		2	2	2	1	2	2		1
109	2	2	73	2	3	3	1	1	2	34		1	2	2		1	2	2	2	2	2		1
110	1	1	75	2	1	2	2	1	3	28	750	2	1	2	1	2	1	2	2	2	1	1	2
111	2	1	43	1	4	3	2	2		44		1	2	2		2	2	2	2	2	2		1
112	2	2	80	2	3	1	2	1	6	32		1	2	2		2	2	2	2	1	2		1
113	2	1	50	1	4	4	2	2		43		1	2	2		2	2	2	2	2	2		1
114	2	1	63	2	5	4	2	2	2	37		2	1	1		1	2	2	2	2	2		1
115	2	2	60	1	1	2	1	1	3	33		1	1	2		2	1	2	2	2	2		1
116	2	1	77	2	1	2	1	1	5	34		1	2	2		2	2	2	1	2	2		1
1	1	1	84	3	1	2	1	1	3	28	2200	2	1	2	3	2	1	2	2	2	1	1	2
2	2	1	42	1	4	4	1	1	5	40		2	1	2		2	2	2	1	2	2		1
3	2	2	48	1	2	2	1	1		36		1	2	1		2	2	2	2	2	2		1
4	2	1	68	2	4	4	1	1		35		2	2	2		2	2	2	2	2	2		1
5	2	1	48	1	3	2	2	2	5	34		1	1	1		2	2	2	1	2	2		1
6	2	2	68	2	3	3	1	1		36		1	2	1		2	2	2	2	2	2		1
7	2	1	56	1	1	2	1	1	5	39		1	1	2		2	2	2	1	2	2		1
8	2	1	58	1	3	2	2	2		40		1	2	1		2	2	2	2	2	2		1
9	2	2	56	1	4	4	1	1		38		1	2	2		2	2	2	2	2	2		1
10	1	1	74	2	1	1	1	2	3	27	850	1	2	2	1	2	1	2	2	2	1	1	2
11	2	1	82	3	4	4	1	1	6	39		2	2	2		2	2	2	2	1	2		1
12	2	2	45	1	4	3	2	2		40		1	2	1		2	2	2	2	2	2		1
13	2	1	45	1	2	3	1	1	4	44		1	2	2		2	2	1	2	2	2		1
14	1	1	53	1	4	1	1	1		24	1800	1	2	2	2	2	2	2	2	2	1	2	2
15	2	2	48	1	5	3	1	2		39		1	1	1		2	2	2	2	2	2		1
16	2	1	62	2	5	4	1	1	5	38		2	2	2		2	2	2	1	2	2		1
17	2	1	58	1	4	4	1	1		37		1	1	2		2	2	2	2	2	2		1
18	1	2	71	2	2	3	2	2	2	39	700	1	2	2	1	1	2	2	2	2	2		2
19	2	1	73	2	2	2	1	1	5	36		1	2	1		2	2	2	1	2	2		1
20	2	1	44	1	3	2	1	1		37		1	1	2		2	2	2	2	2	2		1
21	2	2	86	3	3	3	2	1	6	32		1	2	2		2	2	2	2	1	2		1
22	2	1	40	1	3	3	2	2		43		1	2	2		2	2	2	2	2	2		1
23	1	1	76	2	1	1	1	1	3	32	800	1	2	2	1	2	1	2	2	2	2		2
24	2	2	45	1	5	4	1	1	5	38		2	1	1		2	2	2	1	2	2		1
25	2	1	57	1	5	4	1	1		40		2	1	1		2	2	2	2	2	2		1
26	2	1	52	1	3	2	2	2		43		1	2	2		2	2	2	2	2	2		1
27	2	2	68	2	2	3	1	2	2	39		2	2	1		1	2	2	2	2	2		1
28	2	1	48	1	3	2	1	1		45		1	2	1		2	2	2	2	2	2		1
29	2	1	62	2	5	4	1	1		40		2	2	2		2	2	2	2	2	2		1
30	2	2	85	3	3	2	1	1	5	34		1	2	2		2	2	2	1	2	2		1
31	2	1	48	1	3	3	2	2		36		1	2	1		2	2	2	2	2	2		1
32	2	1	43	1	4	4	1	1	5	40		1	1	2		2	2	2	1	2	2		1
33	2	2	60	1	4	4	1	1	6	39		2	1	2		2	2	2	2	1	2		1
34	1	1	66	2	3	2	2	1	3	35	900	1	2	2	1	2	1	2	2	2	2		2
35	2	2	69	2	4	4	1	1	5	36		1	2	2		2	2	2	1	2	2		1
36	2	2	46	1	2	2	1	1		38		1	1	2		2	2	2	2	2	2		1
37	1	1	56	1	4	1	2	1	3	34	1600	1	2	2	2	2	1	2	2	2	2		2
38	2	1	68	2	4	4	1	1	2	36		1	1	2		1	2	2	2	2	2		1
39	2	2	57	1	4	4	2	2		40		1	2	1		2	2	2	2	2	2		1
40	2	2	61	2	3	2	1	2		39		1	1	2		2	2	2	2	2	2		1
41	2	1	82	3	1	1	1	1		32	1600	2	1	1	2	2	2	2	2	2	2		1
42	2	1	59	1	2	2	1	1	6	38		1	2	2		2	2	2	2	1	2		1
43	2	2	40	1	3	3	2	2		40		1	1	2		2	2	2	2	2	2		1
44	2	1	48	1	4	4	1	1		37		1	1	2		2	2	2	2	2	2		1
45	2	1	70	2	4	4	1	1	2	26		1	2	2		1	2	2	2	2	1	1	1
46	1	2	50	1	1	2	2	1	3	40	600	1	2	2	1	2	1	2	2	2	2		2
47	2	1	56	1	4	3	2	2	5	40		1	2	1		2	2	2	1	2	2		1
48	2	1	50	1	3	2	1	1		39		1	2	2		2	2	2	2	2	2		1
49	2	2	62	2	4	4	1	1		37		1	2	2		2	2	2	2	2	2		1
50	2	1	58	1	2	2	1	1		39		1	2	2		2	2	2	2	2	2		1
51	1	1	66	2	3	3	2	2	3	28	800	1	2	2	1	2	1	2	2	2	1	1	2
52	2	2	88	3	4	4	1	1	5	34		1	2	2		2	2	2	1	2	2		1
53	2	1	40	1	3	3	2	2		42		1	2	2		2	2	2	2	2	2		1
54	2	1	48	1	3	2	1	1		40		1	2	1		2	2	2	2	2	2		1
55	2	2	65	2	3	3	2	1	5	36		1	2	1		2	2	2	1	2	2		1
56	2	1	50	1	4	4	1	1		40		1	1	2		2	2	2	2	2	2		1
57	2	1	72	2	4	4	1	1	6	34		2	1	2		2	2	2	2	1	2		1
58	2	2	44	1	2	2	2	1		38		1	2	2		2	2	2	2	2	2		1
59	1	1	82	3	1	2	1	1	5	28	1400	2	1	2	2	2	2	2	1	2	1	1	2
60	2	1	52	1	3	3	2	2		40		1	2	2		2	2	2	2	2	2		1
61	2	2	76	2	3	3	1	1	2	36		1	2	2		1	2	2	2	2	2		1
62	2	1	48	1	2	2	1	1		43		1	2	2		2	2	2	2	2	2		1
63	2	1	62	2	5	4	2	1	5	37		2	1	1		2	2	2	1	2	2		1
64	2	2	56	1	4	4	1	1		40		1	1	2		2	2	2	2	2	2		1
65	1	1	58	1	3	3	2	2	5	26	1900	1	2	1	2	2	2	2	1	2	1	1	2
66	2	1	50	1	5	1	1	1		40		1	1	2		2	2	2	2	2	2		1
67	2	2	59	1	3	2	2	1		38		1	2	1		2	2	2	2	2	2		1
68	1	1	67	2	2	2	1	2	6	34	500	1	1	2	1	2	1	2	2	1	2		2
69	2	1	90	3	4	4	1	1	6	33		1	2	2		2	2	2	2	1	2		1
70	2	2	43	1	3	3	2	1		40		1	2	1		2	2	2	2	2	2		1
71	1	1	59	1	4	4	1	1		39		1	1	2		2	2	2	2	2	2		2
72	2	1	57	1	2	2	1	1		38		1	2	1		2	2	2	2	2	2		1
73	1	2	44	1	3	3	2	2		38	850	1	2	2	1	2	2	2	2	2	2		2
74	1	1	71	2	4	4	1	1	6	36		1	1	2		2	2	2	2	1	2		2
75	1	1	50	1	3	2	1	1		42		1	2	2		2	2	2	2	2	2		2
76	1	2	64	2	5	1	1	1	3	34	860	1	1	2	1	2	1	2	2	2	2		2
77	2	1	48	1	3	3	2	2		44		1	2	1		2	2	2	2	2	2		1
78	2	1	40	1	3	2	1	1		44		1	1	2		2	2	2	2	2	2		1
79	2	2	50	1	3	3	2	2		39		1	2	2		2	2	2	2	2	2		1
80	2	1	63	2	5	4	1	1	5	36		2	1	2		2	2	2	1	2	2		1
81	2	1	52	1	3	3	1	1		40		1	2	2		2	2	2	2	2	2		1
82	1	2	84	3	1	1	1	1		34	1500	1	2	2	2	2	2	2	2	2	2		2
83	2	1	54	1	2	2	1	1	2	39		1	2	2		1	2	2	2	2	2		1
84	1	1	55	1	3	3	2	2		39		1	2	2		2	2	2	2	2	2		2
85	2	2	62	2	1	3	1	1	5	36		2	1	1		2	2	2	1	2	2		1
86	2	1	69	2	4	4	1	1	6	34		1	2	2		2	2	2	2	1	2		1
87	2	1	46	1	1	3	2	2	3	38	1850	2	2	2	2	2	1	2	2	2	2		1
88	1	2	57	1	2	2	1	1		37		1	2	2		2	2	2	2	2	2		2
89	2	1	49	1	4	4	1	1		39		1	1	2		2	2	2	2	2	2		1
90	2	1	84	3	3	2	1	1	2	32		1	2	2		1	2	2	2	2	2		1
91	2	2	51	1	4	4	1	1		36		1	1	2		2	2	2	2	2	2		1
92	1	1	64	2	5	2	2	1	3	32	700	2	1	2	1	2	1	2	2	2	2		2
93	2	1	52	1	4	4	2	2		40		1	2	1		2	2	2	2	2	2		1
94	1	2	76	2	1	2	1	1	4	26	850	1	2	2	1	2	1	1	2	2	1	1	2
95	2	1	58	1	2	3	1	2		38		1	2	2		2	2	2	2	2	2		1
96	2	1	46	1	5	4	1	1	5	38		1	1	2		2	2	2	1	2	2		1
97	2	2	48	1	3	3	2	2		36		1	2	2		2	2	2	2	2	2		1
98	2	1	51	1	4	4	1	1		39		1	1	2		2	2	2	2	2	2		1
99	2	1	61	2	2	2	1	1	2	36		1	2	1		1	2	2	2	2	2		1
100	1	2	52	1	4	4	1	2		40		1	1	2		2	2	2	2	2	2		2
101	1	1	86	3	4	4	1	1	2	34	800	2	2	2	1	1	2	2	2	2	2		2
102	2	1	54	1	4	4	1	1		38		1	2	2		2	2	2	2	2	2		1
103	2	2	65	2	4	4	1	1	5	34		1	1	2		2	2	2	1	2	2		1
104	2	1	45	1	2	2	1	2		43		1	2	2		2	2	2	2	2	2		1
105	2	1	62	2	2	3	1	1	2	38		1	1	2		1	2	2	2	2	2		1
106	1	2	43	1	3	2	1	1	4	37		1	2	2		2	2	1	2	2	2		2
107	1	1	56	1	4	4	2	2		22	900	1	2	2	1	2	2	2	2	2	1	2	2
108	2	1	58	1	5	4	1	1	5	36		1	1	2		2	2	2	1	2	2		1
109	2	2	73	2	3	3	1	1	2	34		1	2	2		1	2	2	2	2	2		1
110	2	1	75	2	1	1	2	1	3	28	750	2	1	2	1	2	1	2	2	2	1	1	1
111	2	1	43	1	4	3	2	2		44		1	2	2		2	2	2	2	2	2		1
112	1	2	80	2	3	1	2	1	6	32		1	2	2		2	2	2	2	1	2		2
113	2	1	50	1	2	3	2	2		43		1	2	2		2	2	2	2	2	2		1
114	2	1	63	2	5	4	2	2	2	37		2	1	1		1	2	2	2	2	2		1
115	2	2	60	1	4	4	1	1	3	33		1	1	2		2	1	2	2	2	2		1
116	2	1	77	2	5	4	1	1	5	34		1	2	2		2	2	2	1	2	2		1
